# Supplementary material for: Evolutionary Analysis and Functional Identification of Clock-Associated PSEUDO-RESPONSE REGULATOR (PRRs) Genes in the Flowering Regulation of Roses
Source: Int J Mol Sci. 2022 Jun 30;23(13):7335. doi: 10.3390/ijms23137335 (PMC9266954; doi:10.3390/ijms23137335)
Supplement: Supplementary file 1 [file ijms-23-07335-s001.zip]

Archive with 3 entries (3 files):
- Supplementary Excel spreadsheet.xlsx
- Supplementary Figures(1).pdf
- Supplementary Tables(1).pdf
