# Supplementary material for: Evolutionary Analysis and Functional Identification of Clock-Associated PSEUDO-RESPONSE REGULATOR (PRRs) Genes in the Flowering Regulation of Roses
Source: Int J Mol Sci. 2022 Jun 30;23(13):7335. doi: 10.3390/ijms23137335 (PMC9266954; doi:10.3390/ijms23137335)
Supplement: Supplementary file 1 [file ijms-23-07335-s001.zip › Supplementary Excel spreadsheet.xlsx]

## Sheet: Sheet1
Gene ID	Gene Name	miRNA_Acc.	Rose miRNA Renamed	Expectation	UPE$	miRNA_start	miRNA_end	Target_start	Target_end	miRNA_aligned_fragment	alignment	Target_aligned_fragment	Inhibition	Target_Desc.	Multiplicity
RchiOBHm_Chr1g0382871	RcPRR5	RchiOBHmChr3g0457075.1.3p	RcmiRNA0457075.1.3p	4.5	-1	1	23	1014	1036	GAGAGAAUUUGAGAUUGUUAGAG	.::.::::::::.: ::::.	AAUUAGCAAUCUCAGAAACUCUU	Cleavage		1
RchiOBHm_Chr1g0382871	RcPRR5	RchiOBHmChr3g0457075.2.3p	RcmiRNA0457075.2.3p	4.5	-1	1	25	1012	1036	GAGAGAAUUUGAGAUUGUUAGAGUU	.::.::::::::.: ::::.	CCAAUUAGCAAUCUCAGAAACUCUU	Cleavage		1
RchiOBHm_Chr1g0382871	RcPRR5	RchiOBHmChr3g0457075.3.3p	RcmiRNA0457075.3.3p	4.5	-1	1	24	1013	1036	GAGAGAAUUUGAGAUUGUUAGAGU	.::.::::::::.: ::::.	CAAUUAGCAAUCUCAGAAACUCUU	Cleavage		1
RchiOBHm_Chr1g0382871	RcPRR5	RchiOBHmChr3g0457115.1.3p	RcmiRNA0457115.1.3p	4.5	-1	1	23	1014	1036	GAGAGAAUUUGAGAUUGUUAGAG	.::.::::::::.: ::::.	AAUUAGCAAUCUCAGAAACUCUU	Cleavage		1
RchiOBHm_Chr1g0382871	RcPRR5	RchiOBHmChr3g0457115.2.3p	RcmiRNA0457115.2.3p	4.5	-1	1	25	1012	1036	GAGAGAAUUUGAGAUUGUUAGAGUU	.::.::::::::.: ::::.	CCAAUUAGCAAUCUCAGAAACUCUU	Cleavage		1
RchiOBHm_Chr1g0382871	RcPRR5	RchiOBHmChr3g0457115.3.3p	RcmiRNA0457115.3.3p	4.5	-1	1	24	1013	1036	GAGAGAAUUUGAGAUUGUUAGAGU	.::.::::::::.: ::::.	CAAUUAGCAAUCUCAGAAACUCUU	Cleavage		1
RchiOBHm_Chr1g0382871	RcPRR5	RchiOBHmChr4g0419995.1.3p	RcmiRNA0419995.1.3p	4.5	-1	1	23	1014	1036	GAGAGAAUUUGAGAUUGUUAGAG	.::.::::::::.: ::::.	AAUUAGCAAUCUCAGAAACUCUU	Cleavage		1
RchiOBHm_Chr1g0382871	RcPRR5	RchiOBHmChr4g0419995.2.3p	RcmiRNA0419995.2.3p	4.5	-1	1	24	1013	1036	GAGAGAAUUUGAGAUUGUUAGAGU	.::.::::::::.: ::::.	CAAUUAGCAAUCUCAGAAACUCUU	Cleavage		1
RchiOBHm_Chr1g0382871	RcPRR5	RchiOBHmChr4g0419995.3.3p	RcmiRNA0419995.3.3p	4.5	-1	1	25	1012	1036	GAGAGAAUUUGAGAUUGUUAGAGUU	.::.::::::::.: ::::.	CCAAUUAGCAAUCUCAGAAACUCUU	Cleavage		1
RchiOBHm_Chr1g0382871	RcPRR5	RchiOBHmChr4g0419996.1.3p	RcmiRNA0419996.1.3p	4.5	-1	1	23	1014	1036	GAGAGAAUUUGAGAUUGUUAGAG	.::.::::::::.: ::::.	AAUUAGCAAUCUCAGAAACUCUU	Cleavage		1
RchiOBHm_Chr1g0382871	RcPRR5	RchiOBHmChr4g0419996.2.3p	RcmiRNA0419996.2.3p	4.5	-1	1	25	1012	1036	GAGAGAAUUUGAGAUUGUUAGAGUU	.::.::::::::.: ::::.	CCAAUUAGCAAUCUCAGAAACUCUU	Cleavage		1
RchiOBHm_Chr1g0382871	RcPRR5	RchiOBHmChr4g0419996.3.3p	RcmiRNA0419996.3.3p	4.5	-1	1	24	1013	1036	GAGAGAAUUUGAGAUUGUUAGAGU	.::.::::::::.: ::::.	CAAUUAGCAAUCUCAGAAACUCUU	Cleavage		1
RchiOBHm_Chr1g0382871	RcPRR5	RchiOBHmChr6g0292675.2.5p	RcmiRNA0292675.2.5p	4.5	-1	1	24	1357	1380	CCCUGACCUUCUAAUUUCACACGU	:: :::::::.::: :::: :	CAGUCUGAAAUUGGAACGUCAUGC	Cleavage		1
RchiOBHm_Chr7g0182001	RcPRR1a	RchiOBHmChr1g0344416.1.3p	RcmiRNA0344416.1.3p	5	-1	1	24	297	320	GGCCUCAAUUCUAGGUGUCAUGCC	:: :.::. :::.:::::::	CACACGGCAUAGAGAGUUGAGGCG	Cleavage		1
RchiOBHm_Chr1g0382871	RcPRR5	RchiOBHmChr1g0374265.3.5p	RcmiRNA0374265.3.5p	5	-1	1	21	136	156	GAACCUCAUGAUCAAGCCAUG	: ::: ::: ::::::: ::	CCUGGAAUGAACAUGAGGGUC	Translation		1
RchiOBHm_Chr1g0382871	RcPRR5	RchiOBHmChr2g0087235.2.3p	RcmiRNA0087235.2.3p	5	-1	1	22	1016	1038	CGAAGAGUUUCUGA-AUUAUAUU	::: :::::::::::::	UUAGCAAUCUCAGAAACUCUUCA	Cleavage		1
RchiOBHm_Chr3g0468241	RcPRR7	RchiOBHmChr5g0031875.1.5p	RcmiRNA0031875.1.5p	5	-1	1	22	1840	1861	UUUCAGCCAAUUUGAUUAUCGU	::: :::::::::: :.	UCUUUAAAGAAAUUGGCUGCAG	Cleavage		1
RchiOBHm_Chr7g0181991	RcPRR1b	RchiOBHmChr5g0060455.1.3p	RcmiRNA0060455.1.3p	5	-1	1	21	177	197	CUACUUGAAGACUCUUCUUCU	:::::. .:::::::: :.	UGAAGAGUGGUCUUCAAUUGA	Cleavage		1
RchiOBHm_Chr7g0182001	RcPRR1a	RchiOBHmChr6g0296755.2.5p	RcmiRNA0296755.2.5p	5	-1	1	23	1335	1357	CAAUGUUGGAUGAGAUUCCAAGU	::::::: ::::::.. :: ::	CCUUGGAAGCUCAUCUGCCAGUG	Cleavage		1
RchiOBHm_Chr7g0182001	RcPRR1a	RchiOBHmChr6g0299555.2.3p	RcmiRNA0299555.2.3p	5	-1	1	22	1406	1426	GCUCAUUUCUCUUUCUGUCACC	:.:::::: ::::: ::::	UUAGGCAGAAA-AGAAAGGAGC	Translation		1
RchiOBHm_Chr3g0468241	RcPRR7	RchiOBHmChr6g0311255.1.3p	RcmiRNA0311255.1.3p	5	-1	1	21	986	1006	GCUCACUCUCUAUCUGUCACC	: :: ::::: :: ::::::	AGAGAGAGAUACAGCGUGAGC	Translation		1
RchiOBHm_Chr1g0382871	RcPRR5	RchiOBHmChr6g0312275.3.3p	RcmiRNA0312275.3.3p	5	-1	1	22	1985	2006	UUUGGAACUUGAUAAACAAGUU	::.::::: .:::::: :. ::	AAUUUGUUCGUCAAGUGCUUAA	Cleavage		1
RchiOBHm_Chr1g0382871	RcPRR5	RchiOBHmChr6g0312275.4.3p	RcmiRNA0312275.4.3p	5	-1	1	21	1986	2006	UUUGGAACUUGAUAAACAAGU	:.::::: .:::::: :. ::	AUUUGUUCGUCAAGUGCUUAA	Cleavage		1
RchiOBHm_Chr7g0181991	RcPRR1b	RchiOBHmChr7g0185605.1.5p	RcmiRNA0185605.1.5p	5	-1	1	21	306	326	AGAAAAUUGGACUGAUUGUUU	:::: :: ::::: ::::::	AAACCAUGAGUCCUCUUUUCU	Cleavage		1
RchiOBHm_Chr7g0181991	RcPRR1b	RchiOBHmChr7g0185605.2.3p	RcmiRNA0185605.2.3p	5	-1	1	21	306	326	AGAAAAUUGGACUGAUUGUUU	:::: :: ::::: ::::::	AAACCAUGAGUCCUCUUUUCU	Cleavage		1
RchiOBHm_Chr3g0468241	RcPRR7	RchiOBHmChr7g0215075.4.5p	RcmiRNA0215075.4.5p	5	-1	1	20	1550	1569	GAUGGGAGGCUUGGGAAGAA	:: :: ..::::::...:.	AUCCUCGUGAGCCUCUUGUU	Cleavage		1
RchiOBHm_Chr3g0468241	RcPRR7	RchiOBHmChr7g0215075.5.5p	RcmiRNA0215075.5.5p	5	-1	1	21	1549	1569	GAUGGGAGGCUUGGGAAGAAA	:: :: ..::::::...:.	AAUCCUCGUGAGCCUCUUGUU	Cleavage		1
